# Supplementary material for: ﻿Spiradiclisliboensis (Rubiaceae), a new species from limestone mountain areas in Guizhou, China
Source: PhytoKeys. 2022 Aug 8;204:73–81. doi: 10.3897/phytokeys.204.84397 (PMC9848952; doi:10.3897/phytokeys.204.84397)
Supplement: XML Treatment for Spiradiclis liboensis [file phytokeys.204.84397-treatment1.xml]

<!DOCTYPE tp:taxon-treatment
  PUBLIC "-//TaxonX//DTD Taxonomic Treatment Publishing DTD v0 20100105//EN" "tax-treatment-NSO.dtd">
<tp:taxon-treatment xmlns:tp="http://www.plazi.org/taxpub"><tp:treatment-meta><kwd-group><label>Taxon classification</label><kwd>
              <named-content content-type="kingdom">Plantae</named-content>
            </kwd><kwd>
              <named-content content-type="order">Gentianales</named-content>
            </kwd><kwd>
              <named-content content-type="family">Rubiaceae</named-content>
            </kwd></kwd-group><mixed-citation publication-type="journal"><person-group><name><surname>Song</surname><given-names>Xiao-Fei</given-names></name><name><surname>Liu</surname><given-names>Wen-Jian</given-names></name><name><surname>Chen</surname><given-names>Ao-Xue</given-names></name><name><surname>Yao</surname><given-names>Zheng-Ming</given-names></name><name><surname>Lan</surname><given-names>Hong-Bo</given-names></name><name><surname>Wu</surname><given-names>Lei</given-names></name></person-group><article-title>﻿<italic><tp:taxon-name><tp:taxon-name-part taxon-name-part-type="genus" reg="Spiradiclis">Spiradiclis</tp:taxon-name-part><tp:taxon-name-part taxon-name-part-type="species" reg="liboensis">liboensis</tp:taxon-name-part></tp:taxon-name></italic> (<tp:taxon-name><tp:taxon-name-part taxon-name-part-type="family">Rubiaceae</tp:taxon-name-part></tp:taxon-name>), a new species from limestone mountain areas in Guizhou, China</article-title><source>PhytoKeys</source><day>08</day><month>08</month><year>2022</year><volume>204</volume><fpage>73</fpage><lpage>81</lpage><pub-id pub-id-type="doi">10.3897/phytokeys.204.84397</pub-id></mixed-citation></tp:treatment-meta><tp:nomenclature><label>﻿</label><tp:taxon-name>
            <object-id xmlns:xlink="http://www.w3.org/1999/xlink" content-type="arpha" xlink:type="simple">D2558360-D87B-5E16-A082-E1DE7AE94A8E</object-id>
            <tp:taxon-name-part taxon-name-part-type="genus" reg="Spiradiclis">Spiradiclis</tp:taxon-name-part>
            <tp:taxon-name-part taxon-name-part-type="species" reg="liboensis">liboensis</tp:taxon-name-part>
            <object-id xmlns:xlink="http://www.w3.org/1999/xlink" content-type="ipni" xlink:type="simple">urn:lsid:ipni.org:names:77303030-1</object-id>
          </tp:taxon-name><tp:taxon-authority>L. Wu &amp; W. J. Liu</tp:taxon-authority><tp:taxon-status xmlns:xlink="http://www.w3.org/1999/xlink" xlink:type="simple">sp. nov.</tp:taxon-status><xref ref-type="fig" rid="F1">Figs 1</xref><xref ref-type="fig" rid="F2">, 2</xref></tp:nomenclature><tp:treatment-sec sec-type="material" id="SECID0EXKAC"><title>Type.</title><p>China. Guizhou Province: Libo County, Maolan National Nature Reserve, <named-content xmlns:xlink="http://www.w3.org/1999/xlink" content-type="dwc:verbatimCoordinates" xlink:type="simple"><named-content content-type="geo-json" specific-use="{&#34;type&#34;:&#34;Point&#34;,&#34;coordinates&#34;:[107.933333,22.083333]}" id="NCID0EALAC" xlink:type="simple">107°56'E, 22°5'N</named-content></named-content>, alt. 900 m, 9 May 2018 (flower), <italic>L. Wu &amp; F. L. Chen 6410</italic> (holotype: <named-content xmlns:xlink="http://www.w3.org/1999/xlink" content-type="dwc:institutional_code" xlink:title="Central South University of Forestry and Technology" xlink:href="http://grbio.org/institution/central-south-forestry-university" xlink:type="simple">CSFI</named-content> barcode 069626, isotypes: <named-content xmlns:xlink="http://www.w3.org/1999/xlink" content-type="dwc:institutional_code" xlink:title="Central South University of Forestry and Technology" xlink:href="http://grbio.org/institution/central-south-forestry-university" xlink:type="simple">CSFI</named-content>, <named-content xmlns:xlink="http://www.w3.org/1999/xlink" content-type="dwc:institutional_code" xlink:title="Guangxi Institute of Botany, Zhuang Autonomous Region and the Chinese Academy of Sciences" xlink:href="http://grbio.org/institution/guangxi-institute-botany" xlink:type="simple">IBK</named-content>).</p><fig id="F1" position="float" orientation="portrait"><object-id xmlns:xlink="http://www.w3.org/1999/xlink" content-type="doi" xlink:type="simple">10.3897/phytokeys.1116.84397.figure1</object-id><object-id xmlns:xlink="http://www.w3.org/1999/xlink" content-type="arpha" xlink:type="simple">2DA2C3FB-941F-56C6-B4BC-E640D468D61F</object-id><label>Figure 1.</label><caption><p><italic><tp:taxon-name><tp:taxon-name-part taxon-name-part-type="genus" reg="Spiradiclis">Spiradiclis</tp:taxon-name-part><tp:taxon-name-part taxon-name-part-type="species" reg="liboensis">liboensis</tp:taxon-name-part></tp:taxon-name></italic> L. Wu &amp; W. J. Liu. <bold>A</bold> habit <bold>B</bold> leaf blade, adaxial and abaxial views <bold>C</bold> short-styled flower <bold>D</bold> long-styled flower <bold>E</bold> infructescence <bold>F</bold> calyx and disc in face view <bold>G</bold> stipules. Drawn by X.Y. Zeng.</p></caption><graphic xmlns:xlink="http://www.w3.org/1999/xlink" xlink:href="phytokeys-204-073_article-84397__-g001.jpg" position="float" orientation="portrait" xlink:type="simple" id="oo_724816.jpg"><uri content-type="original_file" xlink:type="simple">https://binary.pensoft.net/fig/724816</uri></graphic></fig></tp:treatment-sec><tp:treatment-sec sec-type="diagnosis" id="SECID0EZMAC"><title>Diagnosis.</title><p>The new species is similar to <italic><tp:taxon-name><tp:taxon-name-part taxon-name-part-type="genus" reg="Spiradiclis">S.</tp:taxon-name-part><tp:taxon-name-part taxon-name-part-type="species" reg="guangdongensis">guangdongensis</tp:taxon-name-part></tp:taxon-name></italic> and <italic><tp:taxon-name><tp:taxon-name-part taxon-name-part-type="genus" reg="Spiradiclis">S.</tp:taxon-name-part><tp:taxon-name-part taxon-name-part-type="species" reg="jingxiensis">jingxiensis</tp:taxon-name-part></tp:taxon-name></italic>, but differs from the former by the triangular (vs. linear), ca. 0.8 (vs. 1–3.5) mm long stipule, 1.6–2.2 (vs. 0.8–1) cm long corolla tube and stigma and anthers positioned at (vs. exserted 5 mm above) the throat of the corolla tube in the long-styled form and short-styled form, respectively, and from the latter by its green (vs. purple) stem, 0.8–2.2 mm (vs. 3–5 mm) long pedicels, white (vs. pink) corolla with tube ca. 1.2 mm wide at the lower part, enlarged at the upper part and ca. 4.8 mm wide at the throat (vs. ca. 2 mm).</p><fig id="F2" position="float" orientation="portrait"><object-id xmlns:xlink="http://www.w3.org/1999/xlink" content-type="doi" xlink:type="simple">10.3897/phytokeys.1116.84397.figure2</object-id><object-id xmlns:xlink="http://www.w3.org/1999/xlink" content-type="arpha" xlink:type="simple">690979AA-2CAA-5806-8696-354ACB2E41C0</object-id><label>Figure 2.</label><caption><p><italic><tp:taxon-name><tp:taxon-name-part taxon-name-part-type="genus" reg="Spiradiclis">Spiradiclis</tp:taxon-name-part><tp:taxon-name-part taxon-name-part-type="species" reg="liboensis">liboensis</tp:taxon-name-part></tp:taxon-name></italic> L. Wu &amp; W. J. Liu. <bold>A</bold> habitat (the arrow shows the place of growth) <bold>B</bold> habit <bold>C</bold> leaves showing variation range <bold>D</bold> inflorescence, side view <bold>E–F</bold> dissected short-styled flower and long-styled flower showing floral parts <bold>G</bold> long-styled flower, frontal view <bold>H</bold> young capsules <bold>I</bold> discs in face view. <italic><tp:taxon-name><tp:taxon-name-part taxon-name-part-type="genus" reg="Spiradiclis">S.</tp:taxon-name-part><tp:taxon-name-part taxon-name-part-type="species" reg="jingxiensis">jingxiensis</tp:taxon-name-part></tp:taxon-name></italic><bold>J</bold> habit. (Designed by Lei Wu and Xiao-Fei Song).</p></caption><graphic xmlns:xlink="http://www.w3.org/1999/xlink" xlink:href="phytokeys-204-073_article-84397__-g002.jpg" position="float" orientation="portrait" xlink:type="simple" id="oo_724817.jpg"><uri content-type="original_file" xlink:type="simple">https://binary.pensoft.net/fig/724817</uri></graphic></fig></tp:treatment-sec><tp:treatment-sec sec-type="description" id="SECID0EKPAC"><title>Description.</title><p>Perennial herbs, creeping, rooting at most nodes; stems terete, slender, densely pubescent, internodes 1–5 mm long. Petiole 2–9 mm long, sparsely pubescent; leaf blades papery when dry, adaxially green to dark green, abaxially lightly green, ovate to orbicular, 0.3–1.4 × 0.3–1.2 cm, base truncate to rounded, apex subacute to obtuse, adaxially sparsely hispidulous, abaxially pubescent along veins; secondary veins 3–4 on each side; stipules triangular, ca. 0.8 mm long, pubescent, usually deciduous. Inflorescence terminal, cymose, with 1–2 flowers; peduncle 0–0.5 mm long; bracteoles linear or narrowly triangular, 1–2.3 mm long, puberulent. Flowers distylous, 5-merous; pedicels pubescent, 0.8–2.2 mm long. Calyx pubescent; hypanthium obconical, 1.3–1.6 mm long; lobes linear, 1.3–1.8 mm long, outside puberulent. Corolla white, salverform, puberulent outside; tube 1.6–2.2 cm long, ca. 1.2 mm wide at the lower part, enlarged at the upper part, ca. 4.8 mm wide at the throat; lobes subovate, 6–9 × 3–6 mm, puberulent inside; stamens 5; anthers linear-oblong, 1.4–1.6 mm long; stigma bilobed; ovary 2-celled. Long-styled flowers: corolla tube inside with a villous ring below throat and densely pubescent from the throat to the base of the corolla lobes; stamens inserted at the middle of the corolla tube; filaments ca. 0.4 mm long; stigmas positioned at the throat of the corolla tube; lobes elliptic, ca. 1.7 mm long; styles 1.5–1.8 cm long, glabrous. Short-styled flowers: corolla tube pubescent inside; stamens positioned at the throat of the corolla tube; filaments ca. 1.5 mm long; stigmas inserted slightly above the middle of the corolla tube; stigma lobes lanceolate, ca. 3 mm long; styles 7–9 mm long, glabrous. Capsules subglobose, ca. 2.5 mm in diam., pubescent, untwisted valves when mature.</p></tp:treatment-sec><tp:treatment-sec sec-type="distribution" id="SECID0EPPAC"><title>Distribution and habitat.</title><p><italic><tp:taxon-name><tp:taxon-name-part taxon-name-part-type="genus" reg="Spiradiclis">Spiradiclis</tp:taxon-name-part><tp:taxon-name-part taxon-name-part-type="species" reg="liboensis">liboensis</tp:taxon-name-part></tp:taxon-name></italic> is currently only known from limestone hills in the Maolan National Nature Reserve, Libo County, Guizhou Province, south-western China. It grows on humid slopes or within crevices under the evergreen broad-leaved forest, at an altitude of 850–950 m. The forest here is dominated by trees of <tp:taxon-name><tp:taxon-name-part taxon-name-part-type="family">Fagaceae</tp:taxon-name-part></tp:taxon-name> (e.g. <italic><tp:taxon-name><tp:taxon-name-part taxon-name-part-type="genus" reg="Cyclobalanopsis">Cyclobalanopsis</tp:taxon-name-part><tp:taxon-name-part taxon-name-part-type="species" reg="glauca">glauca</tp:taxon-name-part></tp:taxon-name></italic> (Thunb.) Oerst.), <tp:taxon-name><tp:taxon-name-part taxon-name-part-type="family">Lauraceae</tp:taxon-name-part></tp:taxon-name> (e.g. <italic><tp:taxon-name><tp:taxon-name-part taxon-name-part-type="genus" reg="Phoebe">Phoebe</tp:taxon-name-part><tp:taxon-name-part taxon-name-part-type="species" reg="calcarea">calcarea</tp:taxon-name-part></tp:taxon-name></italic> S. K. Lee et F. N. Wei and <italic><tp:taxon-name><tp:taxon-name-part taxon-name-part-type="genus" reg="Lindera">Lindera</tp:taxon-name-part><tp:taxon-name-part taxon-name-part-type="species" reg="megaphylla">megaphylla</tp:taxon-name-part></tp:taxon-name></italic> Hemsl.) and <tp:taxon-name><tp:taxon-name-part taxon-name-part-type="family">Sapindaceae</tp:taxon-name-part></tp:taxon-name> (e.g. <italic><tp:taxon-name><tp:taxon-name-part taxon-name-part-type="genus" reg="Handeliodendron">Handeliodendron</tp:taxon-name-part><tp:taxon-name-part taxon-name-part-type="species" reg="bodinieri">bodinieri</tp:taxon-name-part></tp:taxon-name></italic> (H. Lév.) Rehder).</p></tp:treatment-sec><tp:treatment-sec sec-type="phenology" id="SECID0E3BAE"><title>Phenology.</title><p>Flowering from May to June, fruiting from June to October.</p></tp:treatment-sec><tp:treatment-sec sec-type="etymology" id="SECID0EBCAE"><title>Etymology.</title><p>The specific epithet is derived from the type locality, Libo County, southern China. The Chinese name is given as “荔波螺序草” (lì bō luó xù cǎo).</p></tp:treatment-sec><tp:treatment-sec sec-type="material" id="SECID0EGCAE"><title>Additional specimens examined</title><p><bold>(<italic>paratypes</italic>).</bold> China. Guizhou Province: Libo County, the type locality, 9 May 2019 (fruit), <italic>F. C. Chen &amp; Z. B. Xiong</italic> CFL5029 (<named-content xmlns:xlink="http://www.w3.org/1999/xlink" content-type="dwc:institutional_code" xlink:title="South China Botanical Garden, Chinese Academy of Sciences" xlink:href="http://grbio.org/institution/south-china-botanical-garden" xlink:type="simple">IBSC</named-content>!), 14 October 2019, <italic>F. L. Chen</italic> 19101401 (<named-content xmlns:xlink="http://www.w3.org/1999/xlink" content-type="dwc:institutional_code" xlink:title="Central South University of Forestry and Technology" xlink:href="http://grbio.org/institution/central-south-forestry-university" xlink:type="simple">CSFI</named-content>!, <named-content xmlns:xlink="http://www.w3.org/1999/xlink" content-type="dwc:institutional_code" xlink:title="South China Botanical Garden, Chinese Academy of Sciences" xlink:href="http://grbio.org/institution/south-china-botanical-garden" xlink:type="simple">IBSC</named-content>!).</p></tp:treatment-sec><tp:treatment-sec sec-type="Provisional conservation status" id="SECID0EBDAE"><title>Provisional conservation status.</title><p>After a series of investigations into limestone areas of Guizhou Province, five populations of the new species with approximately 60 individuals at each site have been observed. All the individuals are distributed in Maolan National Nature Reserve and the habitats are mostly in good condition, except for the population adjacent to a tourism road. Hence, according to the <xref ref-type="bibr" rid="B7">IUCN Standards and Petitions Subcommittee (2019)</xref> Guidelines, this species is currently evaluated as ‘Vulnerable’ [<abbrev xmlns:xlink="http://www.w3.org/1999/xlink" xlink:title="Vulnerable" id="ABBRID0ELDAE" xlink:type="simple">VU</abbrev>].</p></tp:treatment-sec><tp:treatment-sec sec-type="discussion" id="SECID0EPDAE"><title>Discussion.</title><p><italic><tp:taxon-name><tp:taxon-name-part taxon-name-part-type="genus" reg="Spiradiclis">Spiradiclis</tp:taxon-name-part><tp:taxon-name-part taxon-name-part-type="species" reg="liboensis">liboensis</tp:taxon-name-part></tp:taxon-name></italic> is morphologically very similar to <italic><tp:taxon-name><tp:taxon-name-part taxon-name-part-type="genus" reg="Spiradiclis">S.</tp:taxon-name-part><tp:taxon-name-part taxon-name-part-type="species" reg="guangdongensis">guangdongensis</tp:taxon-name-part></tp:taxon-name></italic> and <italic><tp:taxon-name><tp:taxon-name-part taxon-name-part-type="genus" reg="Spiradiclis">S.</tp:taxon-name-part><tp:taxon-name-part taxon-name-part-type="species" reg="jingxiensis">jingxiensis</tp:taxon-name-part></tp:taxon-name></italic>. According to the classification of <xref ref-type="bibr" rid="B10">Lo (1999)</xref>, the three species belong to the subgenus <tp:taxon-name><tp:taxon-name-part taxon-name-part-type="genus" reg="Spiradiclis"/><tp:taxon-name-part taxon-name-part-type="subgenus" reg="Sinospiradiclis">Sinospiradiclis</tp:taxon-name-part></tp:taxon-name>. However, the new species differs from <italic><tp:taxon-name><tp:taxon-name-part taxon-name-part-type="genus" reg="Spiradiclis">S.</tp:taxon-name-part><tp:taxon-name-part taxon-name-part-type="species" reg="guangdongensis">guangdongensis</tp:taxon-name-part></tp:taxon-name></italic> H. S. Lo mainly by its triangular, shorter stipule, much longer corolla tube and stigma and anthers positioned at the throat of the corolla tube in the long-styled form and short-styled form, respectively, and from <italic><tp:taxon-name><tp:taxon-name-part taxon-name-part-type="genus" reg="Spiradiclis">S.</tp:taxon-name-part><tp:taxon-name-part taxon-name-part-type="species" reg="jingxiensis">jingxiensis</tp:taxon-name-part></tp:taxon-name></italic> R. J. Wang mainly by its green stem, shorter pedicels, white corolla with tube ca. 1.2 mm wide at the lower part, enlarged at the upper part, ca. 4.8 mm wide at the throat. The detailed morphological comparisons amongst them are listed in Table <xref ref-type="table" rid="T1">1</xref>.</p><table-wrap id="T1" position="float" orientation="portrait"><label>Table 1.</label><caption><p>Morphological comparison of <italic><tp:taxon-name><tp:taxon-name-part taxon-name-part-type="genus" reg="Spiradiclis">Spiradiclis</tp:taxon-name-part><tp:taxon-name-part taxon-name-part-type="species" reg="guangdongensis">guangdongensis</tp:taxon-name-part></tp:taxon-name></italic>, <italic><tp:taxon-name><tp:taxon-name-part taxon-name-part-type="genus" reg="Spiradiclis">S.</tp:taxon-name-part><tp:taxon-name-part taxon-name-part-type="species" reg="jingxiensis">jingxiensis</tp:taxon-name-part></tp:taxon-name></italic> and <italic><tp:taxon-name><tp:taxon-name-part taxon-name-part-type="genus" reg="Spiradiclis">S.</tp:taxon-name-part><tp:taxon-name-part taxon-name-part-type="species" reg="liboensis">liboensis</tp:taxon-name-part></tp:taxon-name></italic>.</p></caption><table id="TID0EZPAG" rules="all"><tbody><tr><th rowspan="1" colspan="1">Characters</th><th rowspan="1" colspan="1">
                    <italic>
                      <tp:taxon-name><tp:taxon-name-part taxon-name-part-type="genus" reg="Spiradiclis">Spiradiclis</tp:taxon-name-part><tp:taxon-name-part taxon-name-part-type="species" reg="guangdongensis">guangdongensis</tp:taxon-name-part></tp:taxon-name>
                    </italic>
                  </th><th rowspan="1" colspan="1">
                    <italic>
                      <tp:taxon-name><tp:taxon-name-part taxon-name-part-type="genus" reg="Spiradiclis">S.</tp:taxon-name-part><tp:taxon-name-part taxon-name-part-type="species" reg="jingxiensis">jingxiensis</tp:taxon-name-part></tp:taxon-name>
                    </italic>
                  </th><th rowspan="1" colspan="1">
                    <italic>
                      <tp:taxon-name><tp:taxon-name-part taxon-name-part-type="genus" reg="Spiradiclis">S.</tp:taxon-name-part><tp:taxon-name-part taxon-name-part-type="species" reg="liboensis">liboensis</tp:taxon-name-part></tp:taxon-name>
                    </italic>
                  </th></tr><tr><td rowspan="1" colspan="1">Petioles length</td><td rowspan="1" colspan="1">2–6 mm long</td><td rowspan="1" colspan="1">0.5–3 mm long</td><td rowspan="1" colspan="1">2–9 mm long</td></tr><tr><td rowspan="1" colspan="1">Leaf blades</td><td rowspan="1" colspan="1">orbicular; base rounded, apex obtuse, mucronulate or acute</td><td rowspan="1" colspan="1">oval to ovate; base broadly cuneate to rounded; apex obtuse to acute</td><td rowspan="1" colspan="1">ovate to orbicular, base truncate to rounded</td></tr><tr><td rowspan="1" colspan="1">Stipules</td><td rowspan="1" colspan="1">linear-subulate, 2–3 mm long</td><td rowspan="1" colspan="1">simple or 2-lobed, lobes linear, 1.5–3.0 mm long</td><td rowspan="1" colspan="1">triangular, ca. 0.8 mm long</td></tr><tr><td rowspan="1" colspan="1">Inflorescence</td><td rowspan="1" colspan="1">1–3-flowered, usually one flower</td><td rowspan="1" colspan="1">1–2-flowered</td><td rowspan="1" colspan="1">1–2-flowered</td></tr><tr><td rowspan="1" colspan="1">Peduncle length</td><td rowspan="1" colspan="1">Sessile</td><td rowspan="1" colspan="1">0–5 mm</td><td rowspan="1" colspan="1">sessile or 0.5 mm</td></tr><tr><td rowspan="1" colspan="1">Pedicel length</td><td rowspan="1" colspan="1">3–7.5 mm</td><td rowspan="1" colspan="1">3–5 mm</td><td rowspan="1" colspan="1">0.8–2.2 mm</td></tr><tr><td rowspan="1" colspan="1">Corolla</td><td rowspan="1" colspan="1">white, slender funnelform</td><td rowspan="1" colspan="1">pink, salverform</td><td rowspan="1" colspan="1">white, salverform</td></tr><tr><td rowspan="1" colspan="1">Corolla tubes</td><td rowspan="1" colspan="1">0.8–1 cm long, 0.8–2 mm wide, with almost the same width from base to top</td><td rowspan="1" colspan="1">1.3–1.9 cm long, ca. 2 mm wide, with almost the same width from base to top</td><td rowspan="1" colspan="1">1.6–2.2 cm long, ca. 1.2 mm wide at lower part, enlarged at upper part, ca. 4.8 mm wide at the throat</td></tr><tr><td rowspan="1" colspan="1">Corolla lobes</td><td rowspan="1" colspan="1">lobes 4–7 × ca. 3 mm</td><td rowspan="1" colspan="1">oval, ca. 5.5–6.5 × 2.5–3.0 mm</td><td rowspan="1" colspan="1">subovate, 6–9 × 3–6 mm</td></tr><tr><td rowspan="1" colspan="1">Position of the stigma and anthers</td><td rowspan="1" colspan="1">exserted 5 mm above the throat of corolla tube in long-styled form and short-styled form, respectively</td><td rowspan="1" colspan="1">positioned at the throat of corolla tube in both forms</td><td rowspan="1" colspan="1">positioned at the throat of corolla tube in both forms</td></tr><tr><td rowspan="1" colspan="1">Styles in short-styled form</td><td rowspan="1" colspan="1">6–10 mm long</td><td rowspan="1" colspan="1">ca. 4.5 mm long</td><td rowspan="1" colspan="1">7–9 mm long</td></tr><tr><td rowspan="1" colspan="1">Flowering</td><td rowspan="1" colspan="1">March to April</td><td rowspan="1" colspan="1">May to June</td><td rowspan="1" colspan="1">May to June</td></tr></tbody></table></table-wrap><p>Currently, there are nine other species of <italic><tp:taxon-name><tp:taxon-name-part taxon-name-part-type="genus" reg="Spiradiclis">Spiradiclis</tp:taxon-name-part></tp:taxon-name></italic> with creeping or decumbent habits and small leaf blades shorter than 3 cm, viz., <italic><tp:taxon-name><tp:taxon-name-part taxon-name-part-type="genus" reg="Spiradiclis">S.</tp:taxon-name-part><tp:taxon-name-part taxon-name-part-type="species" reg="danxiashanensis">danxiashanensis</tp:taxon-name-part></tp:taxon-name></italic> R. J. Wang, <italic><tp:taxon-name><tp:taxon-name-part taxon-name-part-type="genus" reg="Spiradiclis">S.</tp:taxon-name-part><tp:taxon-name-part taxon-name-part-type="species" reg="glandulosa">glandulosa</tp:taxon-name-part></tp:taxon-name></italic> L. Wu &amp; Q. R. Liu, <italic><tp:taxon-name><tp:taxon-name-part taxon-name-part-type="genus" reg="Spiradiclis">S.</tp:taxon-name-part><tp:taxon-name-part taxon-name-part-type="species" reg="hainanensis">hainanensis</tp:taxon-name-part></tp:taxon-name></italic>, <italic><tp:taxon-name><tp:taxon-name-part taxon-name-part-type="genus" reg="Spiradiclis">S.</tp:taxon-name-part><tp:taxon-name-part taxon-name-part-type="species" reg="lui">lui</tp:taxon-name-part></tp:taxon-name></italic> Liu Yan &amp; L. Wu, <italic><tp:taxon-name><tp:taxon-name-part taxon-name-part-type="genus" reg="Spiradiclis">S.</tp:taxon-name-part><tp:taxon-name-part taxon-name-part-type="species" reg="karstana">karstana</tp:taxon-name-part></tp:taxon-name></italic> L. Wu, X. Li &amp; Q. R. Liu, <italic><tp:taxon-name><tp:taxon-name-part taxon-name-part-type="genus" reg="Spiradiclis">S.</tp:taxon-name-part><tp:taxon-name-part taxon-name-part-type="species" reg="pauciflora">pauciflora</tp:taxon-name-part></tp:taxon-name></italic> L. Wu &amp; Q.R. Liu, <italic><tp:taxon-name><tp:taxon-name-part taxon-name-part-type="genus" reg="Spiradiclis">S.</tp:taxon-name-part><tp:taxon-name-part taxon-name-part-type="species" reg="tubiflora">tubiflora</tp:taxon-name-part></tp:taxon-name></italic> L. Wu, B. M. Wang &amp; B. Pan, <italic><tp:taxon-name><tp:taxon-name-part taxon-name-part-type="genus" reg="Spiradiclis">S.</tp:taxon-name-part><tp:taxon-name-part taxon-name-part-type="species" reg="pengshuiensis">pengshuiensis</tp:taxon-name-part></tp:taxon-name></italic> B. Pan &amp; R. J. Wang and <italic><tp:taxon-name><tp:taxon-name-part taxon-name-part-type="genus" reg="Spiradiclis">S.</tp:taxon-name-part><tp:taxon-name-part taxon-name-part-type="species" reg="umbelliformis">umbelliformis</tp:taxon-name-part></tp:taxon-name></italic> H. S. Lo (<xref ref-type="bibr" rid="B3">Chen and Taylor 2011</xref>; <xref ref-type="bibr" rid="B20">Wang et al. 2015</xref>; <xref ref-type="bibr" rid="B25">Wu et al. 2015a</xref>, <xref ref-type="bibr" rid="B26">b</xref>, <xref ref-type="bibr" rid="B29">2019b</xref>; <xref ref-type="bibr" rid="B31">Zhang et al. 2018</xref>). To better differentiate these species, a key is provided.</p></tp:treatment-sec><ref-list><ref id="B7"><mixed-citation xmlns:xlink="http://www.w3.org/1999/xlink" xlink:type="simple">IUCN Standards and Petitions Subcommittee (<year>2019</year>) Guidelines for using the IUCN Red List Categories and Criteria. Version 14. Prepared by the Standards and Petitions Committee. <ext-link xlink:type="simple" ext-link-type="uri" xlink:href="http://www.iucnredlist.org/documents/RedListGuidelines.pdf">http://www.iucnredlist.org/documents/RedListGuidelines.pdf</ext-link> [accessed 4 October 2020]</mixed-citation></ref><ref id="B10"><mixed-citation xmlns:xlink="http://www.w3.org/1999/xlink" xlink:type="simple"><person-group><name name-style="western"><surname>Lo</surname><given-names>HS</given-names></name></person-group> (<year>1999</year>) <article-title><tp:taxon-name><tp:taxon-name-part taxon-name-part-type="genus">Spiradiclis</tp:taxon-name-part></tp:taxon-name> Blume.</article-title> In: <person-group><name name-style="western"><surname>Lo</surname><given-names>HS</given-names></name></person-group> (<role>Ed.</role>) <issue-title>Flora Reipublicae Popularis Sinicae.</issue-title><source>Vol. 71 (1). Science Press, Beijing</source>, <fpage>86</fpage>–<lpage>110</lpage>.</mixed-citation></ref><ref id="B3"><mixed-citation xmlns:xlink="http://www.w3.org/1999/xlink" xlink:type="simple"><person-group><name name-style="western"><surname>Chen</surname><given-names>T</given-names></name><name name-style="western"><surname>Taylor</surname><given-names>CM</given-names></name></person-group> (<year>2011</year>) <article-title><italic><tp:taxon-name><tp:taxon-name-part taxon-name-part-type="genus">Spiradiclis</tp:taxon-name-part></tp:taxon-name></italic>.</article-title> In: <person-group><name name-style="western"><surname>Wu</surname><given-names>ZY</given-names></name><name name-style="western"><surname>Raven</surname><given-names>PH</given-names></name><name name-style="western"><surname>Hong</surname><given-names>DY</given-names></name></person-group> (<role>Eds</role>) <issue-title>Flora of China.</issue-title><source>Vol 19. Science Press, Beijing &amp; Missouri Botanical Garden Press, St. Louis</source>, <fpage>330</fpage>–<lpage>339</lpage>.</mixed-citation></ref><ref id="B20"><mixed-citation xmlns:xlink="http://www.w3.org/1999/xlink" xlink:type="simple"><person-group><name name-style="western"><surname>Wang</surname><given-names>RJ</given-names></name><name name-style="western"><surname>Wen</surname><given-names>HZ</given-names></name><name name-style="western"><surname>Deng</surname><given-names>SJ</given-names></name><name name-style="western"><surname>Zhou</surname><given-names>LX</given-names></name></person-group> (<year>2015</year>) <article-title><italic><tp:taxon-name><tp:taxon-name-part taxon-name-part-type="genus">Spiradiclis</tp:taxon-name-part><tp:taxon-name-part taxon-name-part-type="species">danxiashanensis</tp:taxon-name-part></tp:taxon-name></italic> (<tp:taxon-name><tp:taxon-name-part taxon-name-part-type="family">Rubiaceae</tp:taxon-name-part></tp:taxon-name>), a new species from south China.</article-title><source>Phytotaxa</source><volume>206</volume>(<issue>1</issue>): <fpage>30</fpage>–<lpage>36</lpage>. <ext-link xlink:type="simple" ext-link-type="doi" xlink:href="10.11646/phytotaxa.206.1.5">https://doi.org/10.11646/phytotaxa.206.1.5</ext-link></mixed-citation></ref><ref id="B25"><mixed-citation xmlns:xlink="http://www.w3.org/1999/xlink" xlink:type="simple"><person-group><name name-style="western"><surname>Wu</surname><given-names>L</given-names></name><name name-style="western"><surname>Wang</surname><given-names>JL</given-names></name><name name-style="western"><surname>Mo</surname><given-names>SS</given-names></name><name name-style="western"><surname>Liu</surname><given-names>QR</given-names></name></person-group> (<year>2015a</year>) <article-title><italic><tp:taxon-name><tp:taxon-name-part taxon-name-part-type="genus">Spiradiclis</tp:taxon-name-part><tp:taxon-name-part taxon-name-part-type="species">glandulosa</tp:taxon-name-part></tp:taxon-name></italic> sp. nov. (<tp:taxon-name><tp:taxon-name-part taxon-name-part-type="family">Rubiaceae</tp:taxon-name-part></tp:taxon-name>) from limestone areas in southern China.</article-title><source>Nordic Journal of Botany</source><volume>33</volume>(<issue>1</issue>): <fpage>79</fpage>–<lpage>82</lpage>. <ext-link xlink:type="simple" ext-link-type="doi" xlink:href="10.1111/njb.00577">https://doi.org/10.1111/njb.00577</ext-link></mixed-citation></ref><ref id="B26"><mixed-citation xmlns:xlink="http://www.w3.org/1999/xlink" xlink:type="simple"><person-group><name name-style="western"><surname>Wu</surname><given-names>L</given-names></name><name name-style="western"><surname>Wang</surname><given-names>JL</given-names></name><name name-style="western"><surname>Liu</surname><given-names>QR</given-names></name></person-group> (<year>2015b</year>) <article-title><italic><tp:taxon-name><tp:taxon-name-part taxon-name-part-type="genus">Spiradiclis</tp:taxon-name-part><tp:taxon-name-part taxon-name-part-type="species">pauciflora</tp:taxon-name-part></tp:taxon-name></italic> (<tp:taxon-name><tp:taxon-name-part taxon-name-part-type="family">Rubiaceae</tp:taxon-name-part></tp:taxon-name>), a new species from limestone areas in Guangxi, China.</article-title><source>Annales Botanici Fennici</source><volume>52</volume>(<issue>3–4</issue>): <fpage>257</fpage>–<lpage>261</lpage>. <ext-link xlink:type="simple" ext-link-type="doi" xlink:href="10.5735/085.052.0318">https://doi.org/10.5735/085.052.0318</ext-link></mixed-citation></ref><ref id="B29"><mixed-citation xmlns:xlink="http://www.w3.org/1999/xlink" xlink:type="simple"><person-group><name name-style="western"><surname>Wu</surname><given-names>L</given-names></name><name name-style="western"><surname>Wang</surname><given-names>BM</given-names></name><name name-style="western"><surname>Pan</surname><given-names>B</given-names></name><name name-style="western"><surname>Yu</surname><given-names>XL</given-names></name></person-group> (<year>2019b</year>) <article-title><italic><tp:taxon-name><tp:taxon-name-part taxon-name-part-type="genus">Spiradiclis</tp:taxon-name-part><tp:taxon-name-part taxon-name-part-type="species">tubiflora</tp:taxon-name-part></tp:taxon-name></italic> (<tp:taxon-name><tp:taxon-name-part taxon-name-part-type="family">Rubiaceae</tp:taxon-name-part></tp:taxon-name>), a new cave-dwelling species from southern China.</article-title><source>PhytoKeys</source><volume>130</volume>: <fpage>217</fpage>–<lpage>224</lpage>. <ext-link xlink:type="simple" ext-link-type="doi" xlink:href="10.3897/phytokeys.130.34625">https://doi.org/10.3897/phytokeys.130.34625</ext-link></mixed-citation></ref><ref id="B31"><mixed-citation xmlns:xlink="http://www.w3.org/1999/xlink" xlink:type="simple"><person-group><name name-style="western"><surname>Zhang</surname><given-names>F</given-names></name><name name-style="western"><surname>Liu</surname><given-names>Y</given-names></name><name name-style="western"><surname>Wen</surname><given-names>ZJ</given-names></name><name name-style="western"><surname>Wu</surname><given-names>L</given-names></name></person-group> (<year>2018</year>) <italic><tp:taxon-name><tp:taxon-name-part taxon-name-part-type="genus">Spiradiclis</tp:taxon-name-part><tp:taxon-name-part taxon-name-part-type="species">lui</tp:taxon-name-part></tp:taxon-name></italic>, a new species of <tp:taxon-name><tp:taxon-name-part taxon-name-part-type="family">Rubiaceae</tp:taxon-name-part></tp:taxon-name> from Guangxi, China. Nordic Journal of Botany 36(6): e01786. <ext-link xlink:type="simple" ext-link-type="doi" xlink:href="10.1111/njb.01786">https://doi.org/10.1111/njb.01786</ext-link></mixed-citation></ref></ref-list></tp:taxon-treatment>
